# Supplementary material for: Bioinformatics identification of new targets for improving low temperature stress tolerance in spring and winter wheat
Source: BMC Bioinformatics. 2017 Mar 16;18:174. doi: 10.1186/s12859-017-1596-x (PMC5356398; doi:10.1186/s12859-017-1596-x)
Supplement: Additional file 1: — Selected and significant transcription factor gene interactions data inferred by the linear model and used as input to the DREM algorithm. The first column corresponds to the source (transcription factor). The second column corresponds to the target (gene or transcription factor). The third column corresponds to the type of interactions, positive (+1) or negative (-1) interactions. (TXT 26 kb) [file 12859_2017_1596_MOESM1_ESM.txt]

TF	GENE	INPUT
CBFIIId-12	Ta.351.1.S1_at	1
CBFIIId-12	Ta.759.1.S1_at	1
CBFIIId-12	TaAffx.17284.1.A1_at	1
CBFIIId-12	Ta.23758.1.S1_x_at	1
CBFIIId-12	Ta.28917.1.S1_at	1
CBFIIId-12	Ta.123.1.S1_x_at	1
CBFIIId-12	Ta.13183.1.S1_x_at	1
CBFIIId-12	Ta.145.1.A1_x_at	1
CBFIIId-12	Ta.21766.1.S1_at	1
CBFIIId-12	TaAffx.54307.1.S1_x_at	1
CBFIIId-12	Ta.2541.1.S1_s_at	1
CBFIIId-12	Ta.613.1.S1_at	1
CBFIIId-12	Ta.1138.1.S1_at	1
CBFIIId-12	Ta.245.1.S1_at	1
CBFIIId-12	Ta.1165.1.A1_at	1
CBFIIId-12	Ta.124.1.S1_x_at	1
CBFIIId-12	Ta.30336.1.S1_x_at	1
CBFIIId-12	Ta.8037.1.A1_at	1
CBFIIId-12	TaAffx.129374.2.S1_at	1
CBFIIId-12	Ta.12663.1.S1_at	1
CBFIIId-12	Ta.21768.1.S1_at	1
CBFIIId-12	TaAffx.80153.1.S1_at	1
CBFIIId-12	Ta.18574.1.A1_x_at	1
CBFIIId-12	TaAffx.129374.2.S1_x_at	1
CBFIIId-12	TaAffx.95521.1.S1_at	1
CBFIIId-12	Ta.28273.1.S1_x_at	1
CBFIIId-12	Ta.22764.1.S1_x_at	1
CBFIIId-12	Ta.28369.1.S1_at	1
CBFIIId-12	Ta.27725.1.S1_at	1
CBFIIId-12	Ta.9513.1.S1_a_at	1
CBFIIId-B19	Ta.351.1.S1_at	1
CBFIIId-B19	Ta.759.1.S1_at	1
CBFIIId-B19	TaAffx.17284.1.A1_at	1
CBFIIId-B19	Ta.23758.1.S1_x_at	1
CBFIIId-B19	Ta.28917.1.S1_at	1
CBFIIId-B19	Ta.123.1.S1_x_at	1
CBFIIId-B19	Ta.13183.1.S1_x_at	1
CBFIIId-B19	Ta.145.1.A1_x_at	1
CBFIIId-B19	Ta.21766.1.S1_at	1
CBFIIId-B19	TaAffx.54307.1.S1_x_at	1
CBFIIId-B19	Ta.2541.1.S1_s_at	1
CBFIIId-B19	Ta.613.1.S1_at	1
CBFIIId-B19	Ta.1138.1.S1_at	1
CBFIIId-B19	Ta.245.1.S1_at	1
CBFIIId-B19	Ta.1165.1.A1_at	1
CBFIIId-B19	Ta.124.1.S1_x_at	1
CBFIIId-B19	Ta.30336.1.S1_x_at	1
CBFIIId-B19	Ta.8037.1.A1_at	1
CBFIIId-B19	TaAffx.129374.2.S1_at	1
CBFIIId-B19	Ta.12663.1.S1_at	1
CBFIIId-B19	Ta.21768.1.S1_at	1
CBFIIId-B19	TaAffx.80153.1.S1_at	1
CBFIIId-B19	Ta.18574.1.A1_x_at	1
CBFIIId-B19	TaAffx.129374.2.S1_x_at	1
CBFIIId-B19	TaAffx.95521.1.S1_at	1
CBFIIId-B19	Ta.28273.1.S1_x_at	1
CBFIIId-B19	Ta.22764.1.S1_x_at	1
CBFIIId-B19	Ta.28369.1.S1_at	1
CBFIIId-B19	Ta.27725.1.S1_at	1
CBFIIId-B19	Ta.9513.1.S1_a_at	1
CBF1	Ta.351.1.S1_at	1
CBF1	Ta.759.1.S1_at	1
CBF1	TaAffx.17284.1.A1_at	1
CBF1	Ta.23758.1.S1_x_at	1
CBF1	Ta.28917.1.S1_at	1
CBF1	Ta.123.1.S1_x_at	1
CBF1	Ta.13183.1.S1_x_at	1
CBF1	Ta.145.1.A1_x_at	1
CBF1	Ta.21766.1.S1_at	1
CBF1	TaAffx.54307.1.S1_x_at	1
CBF1	Ta.2541.1.S1_s_at	1
CBF1	Ta.613.1.S1_at	1
CBF1	Ta.1138.1.S1_at	1
CBF1	Ta.245.1.S1_at	1
CBF1	Ta.1165.1.A1_at	1
CBF1	Ta.124.1.S1_x_at	1
CBF1	Ta.30336.1.S1_x_at	1
CBF1	Ta.8037.1.A1_at	1
CBF1	TaAffx.129374.2.S1_at	1
CBF1	Ta.12663.1.S1_at	1
CBF1	Ta.21768.1.S1_at	1
CBF1	TaAffx.80153.1.S1_at	1
CBF1	Ta.18574.1.A1_x_at	1
CBF1	TaAffx.129374.2.S1_x_at	1
CBF1	TaAffx.95521.1.S1_at	1
CBF1	Ta.28273.1.S1_x_at	1
CBF1	Ta.22764.1.S1_x_at	1
CBF1	Ta.28369.1.S1_at	1
CBF1	Ta.27725.1.S1_at	1
CBF1	Ta.9513.1.S1_a_at	1
CBFIVa-A2	Ta.351.1.S1_at	1
CBFIVa-A2	Ta.759.1.S1_at	1
CBFIVa-A2	TaAffx.17284.1.A1_at	1
CBFIVa-A2	Ta.23758.1.S1_x_at	1
CBFIVa-A2	Ta.28917.1.S1_at	1
CBFIVa-A2	Ta.123.1.S1_x_at	1
CBFIVa-A2	Ta.13183.1.S1_x_at	1
CBFIVa-A2	Ta.145.1.A1_x_at	1
CBFIVa-A2	Ta.21766.1.S1_at	1
CBFIVa-A2	TaAffx.54307.1.S1_x_at	1
CBFIVa-A2	Ta.2541.1.S1_s_at	1
CBFIVa-A2	Ta.613.1.S1_at	1
CBFIVa-A2	Ta.1138.1.S1_at	1
CBFIVa-A2	Ta.245.1.S1_at	1
CBFIVa-A2	Ta.1165.1.A1_at	1
CBFIVa-A2	Ta.124.1.S1_x_at	1
CBFIVa-A2	Ta.30336.1.S1_x_at	1
CBFIVa-A2	Ta.8037.1.A1_at	1
CBFIVa-A2	TaAffx.129374.2.S1_at	1
CBFIVa-A2	Ta.12663.1.S1_at	1
CBFIVa-A2	Ta.21768.1.S1_at	1
CBFIVa-A2	TaAffx.80153.1.S1_at	1
CBFIVa-A2	Ta.18574.1.A1_x_at	1
CBFIVa-A2	TaAffx.129374.2.S1_x_at	1
CBFIVa-A2	TaAffx.95521.1.S1_at	1
CBFIVa-A2	Ta.28273.1.S1_x_at	1
CBFIVa-A2	Ta.22764.1.S1_x_at	1
CBFIVa-A2	Ta.28369.1.S1_at	1
CBFIVa-A2	Ta.27725.1.S1_at	1
CBFIVa-A2	Ta.9513.1.S1_a_at	1
CBF2	Ta.351.1.S1_at	1
CBF2	Ta.759.1.S1_at	1
CBF2	TaAffx.17284.1.A1_at	1
CBF2	Ta.23758.1.S1_x_at	1
CBF2	Ta.28917.1.S1_at	1
CBF2	Ta.123.1.S1_x_at	1
CBF2	Ta.13183.1.S1_x_at	1
CBF2	Ta.145.1.A1_x_at	1
CBF2	Ta.21766.1.S1_at	1
CBF2	TaAffx.54307.1.S1_x_at	1
CBF2	Ta.2541.1.S1_s_at	1
CBF2	Ta.613.1.S1_at	1
CBF2	Ta.1138.1.S1_at	1
CBF2	Ta.245.1.S1_at	1
CBF2	Ta.1165.1.A1_at	1
CBF2	Ta.124.1.S1_x_at	1
CBF2	Ta.30336.1.S1_x_at	1
CBF2	Ta.8037.1.A1_at	1
CBF2	TaAffx.129374.2.S1_at	1
CBF2	Ta.12663.1.S1_at	1
CBF2	Ta.21768.1.S1_at	1
CBF2	TaAffx.80153.1.S1_at	1
CBF2	Ta.18574.1.A1_x_at	1
CBF2	TaAffx.129374.2.S1_x_at	1
CBF2	TaAffx.95521.1.S1_at	1
CBF2	Ta.28273.1.S1_x_at	1
CBF2	Ta.22764.1.S1_x_at	1
CBF2	Ta.28369.1.S1_at	1
CBF2	Ta.27725.1.S1_at	1
CBF2	Ta.9513.1.S1_a_at	1
RAP2.12	Ta.351.1.S1_at	1
RAP2.12	Ta.759.1.S1_at	1
RAP2.12	TaAffx.17284.1.A1_at	1
RAP2.12	Ta.23758.1.S1_x_at	1
RAP2.12	Ta.28917.1.S1_at	1
RAP2.12	Ta.123.1.S1_x_at	1
RAP2.12	Ta.13183.1.S1_x_at	1
RAP2.12	Ta.145.1.A1_x_at	1
RAP2.12	Ta.21766.1.S1_at	1
RAP2.12	TaAffx.54307.1.S1_x_at	1
RAP2.12	Ta.2541.1.S1_s_at	1
RAP2.12	Ta.613.1.S1_at	1
RAP2.12	Ta.1138.1.S1_at	1
RAP2.12	Ta.245.1.S1_at	1
RAP2.12	Ta.1165.1.A1_at	1
RAP2.12	Ta.124.1.S1_x_at	1
RAP2.12	Ta.30336.1.S1_x_at	1
RAP2.12	Ta.8037.1.A1_at	1
RAP2.12	TaAffx.129374.2.S1_at	1
RAP2.12	Ta.12663.1.S1_at	1
RAP2.12	Ta.21768.1.S1_at	1
RAP2.12	TaAffx.80153.1.S1_at	1
RAP2.12	Ta.18574.1.A1_x_at	1
RAP2.12	TaAffx.129374.2.S1_x_at	1
RAP2.12	TaAffx.95521.1.S1_at	1
RAP2.12	Ta.28273.1.S1_x_at	1
RAP2.12	Ta.22764.1.S1_x_at	1
RAP2.12	Ta.28369.1.S1_at	1
RAP2.12	Ta.27725.1.S1_at	1
RAP2.12	Ta.9513.1.S1_a_at	1
RAP2.3	Ta.351.1.S1_at	1
RAP2.3	Ta.759.1.S1_at	1
RAP2.3	TaAffx.17284.1.A1_at	1
RAP2.3	Ta.23758.1.S1_x_at	1
RAP2.3	Ta.28917.1.S1_at	1
RAP2.3	Ta.123.1.S1_x_at	1
RAP2.3	Ta.13183.1.S1_x_at	1
RAP2.3	Ta.145.1.A1_x_at	1
RAP2.3	Ta.21766.1.S1_at	1
RAP2.3	TaAffx.54307.1.S1_x_at	1
RAP2.3	Ta.2541.1.S1_s_at	1
RAP2.3	Ta.613.1.S1_at	1
RAP2.3	Ta.1138.1.S1_at	1
RAP2.3	Ta.245.1.S1_at	1
RAP2.3	Ta.1165.1.A1_at	1
RAP2.3	Ta.124.1.S1_x_at	1
RAP2.3	Ta.30336.1.S1_x_at	1
RAP2.3	Ta.8037.1.A1_at	1
RAP2.3	TaAffx.129374.2.S1_at	1
RAP2.3	Ta.12663.1.S1_at	1
RAP2.3	Ta.21768.1.S1_at	1
RAP2.3	TaAffx.80153.1.S1_at	1
RAP2.3	Ta.18574.1.A1_x_at	1
RAP2.3	TaAffx.129374.2.S1_x_at	1
RAP2.3	TaAffx.95521.1.S1_at	1
RAP2.3	Ta.28273.1.S1_x_at	1
RAP2.3	Ta.22764.1.S1_x_at	1
RAP2.3	Ta.28369.1.S1_at	1
RAP2.3	Ta.27725.1.S1_at	1
RAP2.3	Ta.9513.1.S1_a_at	1
ELO2	Ta.13070.2.S1_a_at	1
ELO2	Ta.13232.1.S1_at	1
ELO2	Ta.1842.1.S1_a_at	1
ELO2	Ta.22333.1.S1_at	1
ELO2	Ta.26144.1.A1_at	1
ELO2	Ta.26144.1.A1_s_at	1
ELO2	Ta.345.1.S1_x_at	1
ELO2	Ta.7104.1.S1_at	1
ELO2	TaAffx.107979.1.S1_at	1
ELO2	TaAffx.98744.1.S1_at	1
ELO2	Ta.13070.2.S1_x_at	1
ELO2	Ta.14149.1.S1_at	1
ELO2	Ta.345.2.S1_x_at	1
ELO2	Ta.9528.1.A1_at	1
ELO2	Ta.13070.2.S1_x_at	1
ELO2	Ta.1526.1.S1_x_at	1
ELO2	Ta.255.1.S1_at	1
ELO2	Ta.7740.2.A1_s_at	1
ELO2	TaAffx.107979.1.S1_at	1
ELO2	TaAffx.54307.1.S1_x_at	1
ELO2	Ta.2541.1.S1_s_at	1
ELO2	Ta.2541.1.S1_x_at	1
ELO2	Ta.613.1.S1_at	1
ELO2	Ta.1138.1.S1_at	1
ELO2	Ta.13070.2.S1_a_at	1
ELO2	Ta.13232.1.S1_at	1
ELO2	Ta.1842.1.S1_a_at	1
ELO2	Ta.22333.1.S1_at	1
ELO2	Ta.26144.1.A1_at	1
ELO2	Ta.26144.1.A1_s_at	1
ELO2	Ta.345.1.S1_x_at	1
ELO2	Ta.7104.1.S1_at	1
ELO2	TaAffx.107979.1.S1_at	1
ELO2	TaAffx.98744.1.S1_at	1
ELO2	Ta.13070.2.S1_x_at	1
ELO2	Ta.14149.1.S1_at	1
ELO2	Ta.345.2.S1_x_at	1
ELO2	Ta.9528.1.A1_at	1
ELO2	Ta.13070.2.S1_x_at	1
ELO2	Ta.1526.1.S1_x_at	1
ELO2	Ta.255.1.S1_at	1
ELO2	Ta.7740.2.A1_s_at	1
ELO2	TaAffx.107979.1.S1_at	1
ELO2	Ta.11946.1.S1_at	1
ELO2	Ta.24586.2.S1_at	1
ELO2	Ta.27925.1.A1_at	1
ELO2	TaAFFX.12431.1.S1_s_at	1
ELO2	TaAFFX.9022.1.S1_at	1
HOS3	Ta.13070.2.S1_a_at	1
HOS3	Ta.13232.1.S1_at	1
HOS3	Ta.1842.1.S1_a_at	1
HOS3	Ta.22333.1.S1_at	1
HOS3	Ta.26144.1.A1_at	1
HOS3	Ta.26144.1.A1_s_at	1
HOS3	Ta.345.1.S1_x_at	1
HOS3	Ta.7104.1.S1_at	1
HOS3	TaAffx.107979.1.S1_at	1
HOS3	TaAffx.98744.1.S1_at	1
HOS3	Ta.13070.2.S1_x_at	1
HOS3	Ta.14149.1.S1_at	1
HOS3	Ta.345.2.S1_x_at	1
HOS3	Ta.9528.1.A1_at	1
HOS3	Ta.13070.2.S1_x_at	1
HOS3	Ta.1526.1.S1_x_at	1
HOS3	Ta.255.1.S1_at	1
HOS3	Ta.7740.2.A1_s_at	1
HOS3	TaAffx.107979.1.S1_at	1
HOS3	TaAffx.54307.1.S1_x_at	1
HOS3	Ta.2541.1.S1_s_at	1
HOS3	Ta.2541.1.S1_x_at	1
HOS3	Ta.613.1.S1_at	1
HOS3	Ta.1138.1.S1_at	1
HOS3	Ta.13070.2.S1_a_at	1
HOS3	Ta.13232.1.S1_at	1
HOS3	Ta.1842.1.S1_a_at	1
HOS3	Ta.22333.1.S1_at	1
HOS3	Ta.26144.1.A1_at	1
HOS3	Ta.26144.1.A1_s_at	1
HOS3	Ta.345.1.S1_x_at	1
HOS3	Ta.7104.1.S1_at	1
HOS3	TaAffx.107979.1.S1_at	1
HOS3	TaAffx.98744.1.S1_at	1
HOS3	Ta.13070.2.S1_x_at	1
HOS3	Ta.14149.1.S1_at	1
HOS3	Ta.345.2.S1_x_at	1
HOS3	Ta.9528.1.A1_at	1
HOS3	Ta.13070.2.S1_x_at	1
HOS3	Ta.1526.1.S1_x_at	1
HOS3	Ta.255.1.S1_at	1
HOS3	Ta.7740.2.A1_s_at	1
HOS3	TaAffx.107979.1.S1_at	1
HOS3	Ta.11946.1.S1_at	1
HOS3	Ta.24586.2.S1_at	1
HOS3	Ta.27925.1.A1_at	1
HOS3	TaAFFX.12431.1.S1_s_at	1
HOS3	TaAFFX.9022.1.S1_at	1
ICE2	Ta.13070.2.S1_a_at	1
ICE2	Ta.13232.1.S1_at	1
ICE2	Ta.1842.1.S1_a_at	1
ICE2	Ta.22333.1.S1_at	1
ICE2	Ta.26144.1.A1_at	1
ICE2	Ta.26144.1.A1_s_at	1
ICE2	Ta.345.1.S1_x_at	1
ICE2	Ta.7104.1.S1_at	1
ICE2	TaAffx.107979.1.S1_at	1
ICE2	TaAffx.98744.1.S1_at	1
ICE2	Ta.13070.2.S1_x_at	1
ICE2	Ta.14149.1.S1_at	1
ICE2	Ta.345.2.S1_x_at	1
ICE2	Ta.9528.1.A1_at	1
ICE2	Ta.13070.2.S1_x_at	1
ICE2	Ta.1526.1.S1_x_at	1
ICE2	Ta.255.1.S1_at	1
ICE2	Ta.7740.2.A1_s_at	1
ICE2	TaAffx.107979.1.S1_at	1
ICE2	TaAffx.54307.1.S1_x_at	1
ICE2	Ta.2541.1.S1_s_at	1
ICE2	Ta.2541.1.S1_x_at	1
ICE2	Ta.613.1.S1_at	1
ICE2	Ta.1138.1.S1_at	1
ICE2	Ta.13070.2.S1_a_at	1
ICE2	Ta.13232.1.S1_at	1
ICE2	Ta.1842.1.S1_a_at	1
ICE2	Ta.22333.1.S1_at	1
ICE2	Ta.26144.1.A1_at	1
ICE2	Ta.26144.1.A1_s_at	1
ICE2	Ta.345.1.S1_x_at	1
ICE2	Ta.7104.1.S1_at	1
ICE2	TaAffx.107979.1.S1_at	1
ICE2	TaAffx.98744.1.S1_at	1
ICE2	Ta.13070.2.S1_x_at	1
ICE2	Ta.14149.1.S1_at	1
ICE2	Ta.345.2.S1_x_at	1
ICE2	Ta.9528.1.A1_at	1
ICE2	Ta.13070.2.S1_x_at	1
ICE2	Ta.1526.1.S1_x_at	1
ICE2	Ta.255.1.S1_at	1
ICE2	Ta.7740.2.A1_s_at	1
ICE2	TaAffx.107979.1.S1_at	1
ZAT10	Ta.11258.1.A1_at	1
ZAT10	Ta.23095.1.S1_at	1
ZAT10	Ta.24254.1.S1_a_at	1
ZAT10	Ta.24254.1.S1_a_at	1
ZAT10	Ta.24785.1.A1_at	1
ZAT10	Ta.29440.1.S1_at	1
ZAT10	Ta.3876.1.A1_at	1
ZAT10	Ta.5401.1.S1_a_at	1
ZAT10	Ta.5401.1.S1_a_at	1
ZAT10	Ta.5484.1.A1_a_at	1
ZAT10	Ta.5484.3.A1_x_at	1
ZAT10	Ta.556.1.S1_at	1
ZAT10	Ta.6770.1.S1_s_at	1
ZAT10	Ta.6954.1.S1_x_at	1
ZAT10	Ta.9749.1.A1_at	1
ZAT10	TaAffx.92408.1.S1_at	1
ZAT10	Ta.8082.1.A1_at	1
ZAT10	Ta.4726.1.S1_at	1
ZAT10	TaAffx.24365.1.S1_at	1
ZAT10	Ta.9749.1.A1_at	1
ZAT10	Ta.7740.2.A1_x_at	1
ZAT10	Ta.4973.2.S1_a_at	1
ZAT10	Ta.12590.1.S1_x_at	1
ZAT10	Ta.9671.3.S1_a_at	1
ZAT10	Ta.28599.1.S1_at	1
ZAT10	Ta.9000.1.S1_at	1
ZAT10	Ta.7406.1.S1_x_at	1
ZAT10	Ta.13341.2.S1_at	1
ZAT10	Ta.13341.2.S1_x_at	1
ZAT10	Ta.211.1.S1_at	1
ZAT10	TaAffx.36894.2.S1_s_at	1
ZAT10	TaAffx.36894.2.S1_at	1
ZAT10	Ta.9288.1.S1_x_at	1
ZAT10	Ta.2534.1.S1_at	1
ZAT10	Ta.10.2.S1_x_at	1
ZAT10	Ta.10.1.S1_a_at	1
ZAT10	Ta.10.1.S1_x_at	1
ZAT10	Ta.27596.1.S1_at	1
ZAT10	Ta.27596.1.S1_x_at	1
ZAT10	Ta.4491.1.S1_at	1
ZAT10	Ta.13622.1.S1_at	1
ZAT10	Ta.13904.1.S1_a_at	1
ZAT10	Ta.8733.1.S1_at	1
ZAT10	Ta.8733.2.S1_a_at	1
ZAT10	Ta.8733.2.S1_x_at	1
ZAT10	TaAffx.2601.1.S1_at	1
ZAT10	Ta.4593.1.A1_at	1
ZAT10	Ta.27259.1.S1_at	1
ZAT10	Ta.14558.1.S1_at	1
ZAT10	Ta.20649.1.S1_a_at	1
ZAT10	Ta.20649.2.S1_a_at	1
ZAT10	Ta.1371.1.S1_a_at	1
ZAT10	Ta.12252.1.S1_s_at	1
ZAT10	TaAffx.12607.1.S1_at	1
ZAT10	Ta.9664.1.A1_at	1
ZAT10	Ta.8082.1.A1_x_at	1
ZAT10	Ta.28584.1.A1_at	1
ZAT10	Ta.6971.2.S1_a_at	1
ZAT10	Ta.14545.1.S1_at	1
ZAT10	Ta.9717.1.A1_a_at	1
ZAT10	Ta.6648.1.S1_at	1
ZAT10	Ta.5539.3.A1_x_at	1
ZAT10	TaAffx.53723.2.S1_x_at	1
ZAT10	Ta.28890.1.A1_s_at	1
ZAT10	Ta.19562.1.S1_at	1
ZAT10	Ta.7406.2.S1_at	1
ZAT10	Ta.7406.2.S1_x_at	1
ZAT10	Ta.3696.3.S1_a_at	1
CBFIIIc-D3	Ta.14088.1.S1_x_at	1
CBFIIIc-D3	Ta.19015.1.S1_a_at	1
CBFIIIc-D3	TaAffx.58820.2.S1_at	1
CBFIIIc-D3	Ta.21419.1.S1_at	1
CBFIIIc-D3	Ta.21419.1.S1_x_at	1
CBFIIIc-D3	Ta.21508.1.A1_a_at	1
CBFIIIc-D3	Ta.20930.1.S1_at	1
CBFIIIc-D3	Ta.12820.1.S1_at	1
CBFIIIc-D3	Ta.12704.1.S1_at	1
CBFIIIc-D3	Ta.23276.1.A1_at	1
CBFIIIc-D3	Ta.7883.1.S1_x_at	1
CBFIIIc-D3	Ta.9674.1.S1_at	1
CBFIIIc-D3	Ta.7963.2.S1_x_at	1
CBFIIIc-D3	Ta.28133.1.A1_s_at	1
CBFIIIc-D3	Ta.11506.1.S1_a_at	1
CBFIIIc-D3	TaAffx.3993.1.S1_at	1
CBFIIIc-D3	Ta.5861.1.S1_x_at	1
CBFIIIc-D3	Ta.10774.1.A1_at	1
CBFIIIc-D3	Ta.10774.1.A1_x_at	1
CBFIIIc-D3	Ta.10774.2.A1_at	1
CBFIIIc-D3	Ta.10774.2.A1_x_at	1
CBFIIIc-D3	Ta.29464.1.A1_at	1
CBFIIIc-D3	TaAffx.102561.1.S1_s_at	1
CBFIIIc-D3	TaAffx.6798.1.S1_at	1
CBFIIIc-D3	Ta.12773.1.S1_at	1
CBFIIIc-D3	Ta.22493.1.S1_x_at	1
CBFIIIc-D3	Ta.24544.1.S1_at	1
CBFIIIc-D3	Ta.516.1.S1_s_at	1
CBFIIIc-D3	Ta.30827.1.A1_x_at	1
CBFIIIc-D3	Ta.31.1.S1_at	1
CBFIIIc-D3	Ta.30807.2.S1_s_at	1
CBFIIIc-D3	Ta.30807.3.S1_at	1
CBFIIIc-B10	Ta.14088.1.S1_x_at	1
CBFIIIc-B10	Ta.19015.1.S1_a_at	1
CBFIIIc-B10	TaAffx.58820.2.S1_at	1
CBFIIIc-B10	Ta.21419.1.S1_at	1
CBFIIIc-B10	Ta.21419.1.S1_x_at	1
CBFIIIc-B10	Ta.21508.1.A1_a_at	1
CBFIIIc-B10	Ta.20930.1.S1_at	1
CBFIIIc-B10	Ta.12820.1.S1_at	1
CBFIIIc-B10	Ta.12704.1.S1_at	1
CBFIIIc-B10	Ta.23276.1.A1_at	1
CBFIIIc-B10	Ta.7883.1.S1_x_at	1
CBFIIIc-B10	Ta.9674.1.S1_at	1
CBFIIIc-B10	Ta.7963.2.S1_x_at	1
CBFIIIc-B10	Ta.28133.1.A1_s_at	1
CBFIIIc-B10	Ta.11506.1.S1_a_at	1
CBFIIIc-B10	TaAffx.3993.1.S1_at	1
CBFIIIc-B10	Ta.5861.1.S1_x_at	1
CBFIIIc-B10	Ta.10774.1.A1_at	1
CBFIIIc-B10	Ta.10774.1.A1_x_at	1
CBFIIIc-B10	Ta.10774.2.A1_at	1
CBFIIIc-B10	Ta.10774.2.A1_x_at	1
CBFIIIc-B10	Ta.29464.1.A1_at	1
CBFIIIc-B10	TaAffx.102561.1.S1_s_at	1
CBFIIIc-B10	TaAffx.6798.1.S1_at	1
CBFIIIc-B10	Ta.12773.1.S1_at	1
CBFIIIc-B10	Ta.22493.1.S1_x_at	1
CBFIIIc-B10	Ta.24544.1.S1_at	1
CBFIIIc-B10	Ta.516.1.S1_s_at	1
CBFIIIc-B10	Ta.30827.1.A1_x_at	1
CBFIIIc-B10	Ta.31.1.S1_at	1
CBFIIIc-B10	Ta.30807.2.S1_s_at	1
CBFIIIc-B10	Ta.30807.3.S1_at	1
TaCBF6	Ta.14088.1.S1_x_at	1
TaCBF6	Ta.19015.1.S1_a_at	1
TaCBF6	TaAffx.58820.2.S1_at	1
TaCBF6	Ta.21419.1.S1_at	1
TaCBF6	Ta.21419.1.S1_x_at	1
TaCBF6	Ta.21508.1.A1_a_at	1
TaCBF6	Ta.20930.1.S1_at	1
TaCBF6	Ta.12820.1.S1_at	1
TaCBF6	Ta.12704.1.S1_at	1
TaCBF6	Ta.23276.1.A1_at	1
TaCBF6	Ta.7883.1.S1_x_at	1
TaCBF6	Ta.9674.1.S1_at	1
TaCBF6	Ta.7963.2.S1_x_at	1
TaCBF6	Ta.28133.1.A1_s_at	1
TaCBF6	Ta.11506.1.S1_a_at	1
TaCBF6	TaAffx.3993.1.S1_at	1
TaCBF6	Ta.5861.1.S1_x_at	1
TaCBF6	Ta.10774.1.A1_at	1
TaCBF6	Ta.10774.1.A1_x_at	1
TaCBF6	Ta.10774.2.A1_at	1
TaCBF6	Ta.10774.2.A1_x_at	1
TaCBF6	Ta.29464.1.A1_at	1
TaCBF6	TaAffx.102561.1.S1_s_at	1
TaCBF6	TaAffx.6798.1.S1_at	1
TaCBF6	Ta.12773.1.S1_at	1
TaCBF6	Ta.22493.1.S1_x_at	1
TaCBF6	Ta.24544.1.S1_at	1
TaCBF6	Ta.516.1.S1_s_at	1
TaCBF6	Ta.30827.1.A1_x_at	1
TaCBF6	Ta.31.1.S1_at	1
TaCBF6	Ta.30807.2.S1_s_at	1
TaCBF6	Ta.30807.3.S1_at	1
CBFII-5.2	Ta.14088.1.S1_x_at	1
CBFII-5.2	Ta.19015.1.S1_a_at	1
CBFII-5.2	TaAffx.58820.2.S1_at	1
CBFII-5.2	Ta.21419.1.S1_at	1
CBFII-5.2	Ta.21419.1.S1_x_at	1
CBFII-5.2	Ta.21508.1.A1_a_at	1
CBFII-5.2	Ta.20930.1.S1_at	1
CBFII-5.2	Ta.12820.1.S1_at	1
CBFII-5.2	Ta.12704.1.S1_at	1
CBFII-5.2	Ta.23276.1.A1_at	1
CBFII-5.2	Ta.7883.1.S1_x_at	1
CBFII-5.2	Ta.9674.1.S1_at	1
CBFII-5.2	Ta.7963.2.S1_x_at	1
CBFII-5.2	Ta.28133.1.A1_s_at	1
CBFII-5.2	Ta.11506.1.S1_a_at	1
CBFII-5.2	TaAffx.3993.1.S1_at	1
CBFII-5.2	Ta.5861.1.S1_x_at	1
CBFII-5.2	Ta.10774.1.A1_at	1
CBFII-5.2	Ta.10774.1.A1_x_at	1
CBFII-5.2	Ta.10774.2.A1_at	1
CBFII-5.2	Ta.10774.2.A1_x_at	1
CBFII-5.2	Ta.29464.1.A1_at	1
CBFII-5.2	TaAffx.102561.1.S1_s_at	1
CBFII-5.2	TaAffx.6798.1.S1_at	1
CBFII-5.2	Ta.12773.1.S1_at	1
CBFII-5.2	Ta.22493.1.S1_x_at	1
CBFII-5.2	Ta.24544.1.S1_at	1
CBFII-5.2	Ta.516.1.S1_s_at	1
CBFII-5.2	Ta.30827.1.A1_x_at	1
CBFII-5.2	Ta.31.1.S1_at	1
CBFII-5.2	Ta.30807.2.S1_s_at	1
CBFII-5.2	Ta.30807.3.S1_at	1
TmCBF7	Ta.14088.1.S1_x_at	1
TmCBF7	Ta.19015.1.S1_a_at	1
TmCBF7	TaAffx.58820.2.S1_at	1
TmCBF7	Ta.21419.1.S1_at	1
TmCBF7	Ta.21419.1.S1_x_at	1
TmCBF7	Ta.21508.1.A1_a_at	1
TmCBF7	Ta.20930.1.S1_at	1
TmCBF7	Ta.12820.1.S1_at	1
TmCBF7	Ta.12704.1.S1_at	1
TmCBF7	Ta.23276.1.A1_at	1
TmCBF7	Ta.7883.1.S1_x_at	1
TmCBF7	Ta.9674.1.S1_at	1
TmCBF7	Ta.7963.2.S1_x_at	1
TmCBF7	Ta.28133.1.A1_s_at	1
TmCBF7	Ta.11506.1.S1_a_at	1
TmCBF7	TaAffx.3993.1.S1_at	1
TmCBF7	Ta.5861.1.S1_x_at	1
TmCBF7	Ta.10774.1.A1_at	1
TmCBF7	Ta.10774.1.A1_x_at	1
TmCBF7	Ta.10774.2.A1_at	1
TmCBF7	Ta.10774.2.A1_x_at	1
TmCBF7	Ta.29464.1.A1_at	1
TmCBF7	TaAffx.102561.1.S1_s_at	1
TmCBF7	TaAffx.6798.1.S1_at	1
TmCBF7	Ta.12773.1.S1_at	1
TmCBF7	Ta.22493.1.S1_x_at	1
TmCBF7	Ta.24544.1.S1_at	1
TmCBF7	Ta.516.1.S1_s_at	1
TmCBF7	Ta.30827.1.A1_x_at	1
TmCBF7	Ta.31.1.S1_at	1
TmCBF7	Ta.30807.2.S1_s_at	1
TmCBF7	Ta.30807.3.S1_at	1
MYB15	Ta.11258.1.A1_at	1
MYB15	Ta.23095.1.S1_at	1
MYB15	Ta.24254.1.S1_a_at	1
MYB15	Ta.24254.1.S1_a_at	1
MYB15	Ta.24785.1.A1_at	1
MYB15	Ta.29440.1.S1_at	1
MYB15	Ta.3876.1.A1_at	1
MYB15	Ta.5401.1.S1_a_at	1
MYB15	Ta.5401.1.S1_a_at	1
MYB15	Ta.5484.1.A1_a_at	1
MYB15	Ta.5484.3.A1_x_at	1
MYB15	Ta.556.1.S1_at	1
MYB15	Ta.6770.1.S1_s_at	1
MYB15	Ta.6954.1.S1_x_at	1
MYB15	Ta.9749.1.A1_at	1
ICE1	Ta.351.1.S1_at	1
ICE1	Ta.759.1.S1_at	1
ICE1	TaAffx.17284.1.A1_at	1
ICE1	Ta.23758.1.S1_x_at	1
ICE1	Ta.28917.1.S1_at	1
ICE1	Ta.123.1.S1_x_at	1
ICE1	Ta.13183.1.S1_x_at	1
ICE1	Ta.145.1.A1_x_at	1
ICE1	Ta.21766.1.S1_at	1
ICE1	TaAffx.54307.1.S1_x_at	1
ICE1	Ta.2541.1.S1_s_at	1
ICE1	Ta.613.1.S1_at	1
ICE1	Ta.1138.1.S1_at	1
ICE1	Ta.245.1.S1_at	1
ICE1	Ta.1165.1.A1_at	1
ICE1	Ta.124.1.S1_x_at	1
ICE1	Ta.30336.1.S1_x_at	1
ICE1	Ta.8037.1.A1_at	1
ICE1	TaAffx.129374.2.S1_at	1
ICE1	Ta.12663.1.S1_at	1
ICE1	Ta.21768.1.S1_at	1
ICE1	TaAffx.80153.1.S1_at	1
ICE1	Ta.18574.1.A1_x_at	1
ICE1	TaAffx.129374.2.S1_x_at	1
ICE1	TaAffx.95521.1.S1_at	1
ICE1	Ta.28273.1.S1_x_at	1
ICE1	Ta.22764.1.S1_x_at	1
ICE1	Ta.28369.1.S1_at	1
ICE1	Ta.27725.1.S1_at	1
ICE1	Ta.9513.1.S1_a_at	1
ZOS3	Ta.11258.1.A1_at	1
ZOS3	Ta.23095.1.S1_at	1
ZOS3	Ta.24254.1.S1_a_at	1
ZOS3	Ta.24254.1.S1_a_at	1
ZOS3	Ta.24785.1.A1_at	1
ZOS3	Ta.29440.1.S1_at	1
ZOS3	Ta.3876.1.A1_at	1
ZOS3	Ta.5401.1.S1_a_at	1
ZOS3	Ta.5401.1.S1_a_at	1
ZOS3	Ta.5484.1.A1_a_at	1
ZOS3	Ta.5484.3.A1_x_at	1
ZOS3	Ta.556.1.S1_at	1
ZOS3	Ta.6770.1.S1_s_at	1
ZOS3	Ta.6954.1.S1_x_at	1
ZOS3	Ta.9749.1.A1_at	1
ZOS3	TaAffx.92408.1.S1_at	1
ZOS3	Ta.8082.1.A1_at	1
ZOS3	Ta.4726.1.S1_at	1
ZOS3	TaAffx.24365.1.S1_at	1
ZOS3	Ta.9749.1.A1_at	1
ZOS3	Ta.7740.2.A1_x_at	1
ZOS3	Ta.4973.2.S1_a_at	1
ZOS3	Ta.12590.1.S1_x_at	1
ZOS3	Ta.9671.3.S1_a_at	1
ZOS3	Ta.28599.1.S1_at	1
ZOS3	Ta.9000.1.S1_at	1
ZOS3	Ta.7406.1.S1_x_at	1
ZOS3	Ta.13341.2.S1_at	1
ZOS3	Ta.13341.2.S1_x_at	1
ZOS3	Ta.211.1.S1_at	1
ZOS3	TaAffx.36894.2.S1_s_at	1
ZOS3	TaAffx.36894.2.S1_at	1
ZOS3	Ta.9288.1.S1_x_at	1
ZOS3	Ta.2534.1.S1_at	1
ZOS3	Ta.10.2.S1_x_at	1
ZOS3	Ta.10.1.S1_a_at	1
ZOS3	Ta.10.1.S1_x_at	1
ZOS3	Ta.27596.1.S1_at	1
ZOS3	Ta.27596.1.S1_x_at	1
ZOS3	Ta.4491.1.S1_at	1
ZOS3	Ta.13622.1.S1_at	1
ZOS3	Ta.13904.1.S1_a_at	1
ZOS3	Ta.8733.1.S1_at	1
ZOS3	Ta.8733.2.S1_a_at	1
ZOS3	Ta.8733.2.S1_x_at	1
ZOS3	TaAffx.2601.1.S1_at	1
ZOS3	Ta.4593.1.A1_at	1
ZOS3	Ta.27259.1.S1_at	1
ZOS3	Ta.14558.1.S1_at	1
ZOS3	Ta.20649.1.S1_a_at	1
ZOS3	Ta.20649.2.S1_a_at	1
ZOS3	Ta.1371.1.S1_a_at	1
ZOS3	Ta.12252.1.S1_s_at	1
ZOS3	TaAffx.12607.1.S1_at	1
ZOS3	Ta.9664.1.A1_at	1
ZOS3	Ta.8082.1.A1_x_at	1
ZOS3	Ta.28584.1.A1_at	1
ZOS3	Ta.6971.2.S1_a_at	1
ZOS3	Ta.14545.1.S1_at	1
ZOS3	Ta.9717.1.A1_a_at	1
ZOS3	Ta.6648.1.S1_at	1
ZOS3	Ta.5539.3.A1_x_at	1
ZOS3	TaAffx.53723.2.S1_x_at	1
ZOS3	Ta.28890.1.A1_s_at	1
ZOS3	Ta.19562.1.S1_at	1
ZOS3	Ta.7406.2.S1_at	1
ZOS3	Ta.7406.2.S1_x_at	1
ZOS3	Ta.3696.3.S1_a_at	1
RR6	Ta.16450.1.S1_x_at	1
RR6	Ta.21213.2.S1_x_at	1
RR6	Ta.27594.1.S1_at	1
RR6	Ta.28728.1.S1_x_at	1
RR6	Ta.29499.1.A1_at	1
RR6	Ta.29951.1.S1_at	1
RR6	Ta.4941.1.S1_at	1
RR6	Ta.6075.1.A1_at	1
RR6	TaAFFX.108908.1.S1_x_at	1
RR6	TaAFFX.128530.1.S1_at	1
RR6	TaAFFX.63502.1.S1_at	1
RR6	TaAFFX.8444.1.S1_at	1
RR2	Ta.16450.1.S1_x_at	1
RR2	Ta.21213.2.S1_x_at	1
RR2	Ta.27594.1.S1_at	1
RR2	Ta.28728.1.S1_x_at	1
RR2	Ta.29499.1.A1_at	1
RR2	Ta.29951.1.S1_at	1
RR2	Ta.4941.1.S1_at	1
RR2	Ta.6075.1.A1_at	1
RR2	TaAFFX.108908.1.S1_x_at	1
RR2	TaAFFX.128530.1.S1_at	1
RR2	TaAFFX.63502.1.S1_at	1
RR2	TaAFFX.8444.1.S1_at	1
EPR1	Ta.16450.1.S1_x_at	1
EPR1	Ta.21213.2.S1_x_at	1
EPR1	Ta.27594.1.S1_at	1
EPR1	Ta.28728.1.S1_x_at	1
EPR1	Ta.29499.1.A1_at	1
EPR1	Ta.29951.1.S1_at	1
EPR1	Ta.4941.1.S1_at	1
EPR1	Ta.6075.1.A1_at	1
EPR1	TaAFFX.108908.1.S1_x_at	1
EPR1	TaAFFX.128530.1.S1_at	1
EPR1	TaAFFX.63502.1.S1_at	1
EPR1	TaAFFX.8444.1.S1_at	1
MSL5	Ta.16450.1.S1_x_at	1
MSL5	Ta.21213.2.S1_x_at	1
MSL5	Ta.27594.1.S1_at	1
MSL5	Ta.28728.1.S1_x_at	1
MSL5	Ta.29499.1.A1_at	1
MSL5	Ta.29951.1.S1_at	1
MSL5	Ta.4941.1.S1_at	1
MSL5	Ta.6075.1.A1_at	1
MSL5	TaAFFX.108908.1.S1_x_at	1
MSL5	TaAFFX.128530.1.S1_at	1
MSL5	TaAFFX.63502.1.S1_at	1
MSL5	TaAFFX.8444.1.S1_at	1
RAP2.12	Ta.22980.1.S1_S_at	1
RAP2.12	Ta.23807.2.S1_S_at;Ta.23807.4.S1_S_at	1
RAP2.12	Ta.26916.1.A1_at	1
RAP2.12	Ta.280.1.S1_S_at	1
RAP2.12	Ta.5507.1.S1_at	1
RAP2.12	Ta.641.1.S1_at	1
ESK1	Ta.22980.1.S1_S_at	1
ESK1	Ta.23807.2.S1_S_at;Ta.23807.4.S1_S_at	1
ESK1	Ta.26916.1.A1_at	1
ESK1	Ta.280.1.S1_S_at	1
ESK1	Ta.5507.1.S1_at	1
ESK1	Ta.641.1.S1_at	1
ESK1	Ta.23758.1.S1_at	1
ESK1	Ta.10084.1.S1_at	1
ESK1	Ta.10275.1.S1_at	1
ESK1	Ta.10325.1.S1_at	1
ESK1	Ta.10516.1.A1_at	1
ESK1	Ta.11168.1.A1_at	1
ESK1	Ta.13008.1.S1_at	1
ESK1	Ta.1814.1.S1_at	1
ESK1	Ta.2001.1.S1_at	1
ESK1	Ta.20102.2.S1_at	1
ESK1	Ta.21353.1.S1_at	1
ESK1	Ta.21403.2.S1_at	1
ESK1	Ta.21419.2.S1_at	1
ESK1	Ta.22452.1.S1_at	1
ESK1	Ta.22638.1.A1_at	1
ESK1	Ta.23758.1.S1_at	1
ESK1	Ta.23991.1.A1_at	1
ESK1	Ta.24501.1.S1_at	1
ESK1	Ta.25077.1.A1_at	1
ESK1	Ta.25081.1.A1_at	1
ESK1	Ta.25315.1.A1_at	1
ESK1	Ta.26144.1.A1_at	1
ESK1	Ta.27414.1.S1_at	1
ESK1	Ta.27594.1.S1_at	1
ESK1	Ta.28.1.S1_at	1
ESK1	Ta.28605.1.S1_at	1
ESK1	Ta.28640.1.S1_at	1
ESK1	Ta.29951.1.S1_at	1
ESK1	Ta.303.1.S1_at	1
ESK1	Ta.30504.1.A1_at	1
ESK1	Ta.30755.1.S1_at	1
ESK1	Ta.30509.1.A1_at	1
ESK1	Ta.30913.1.A1_at	1
ESK1	Ta.3274.1.S1_at	1
ESK1	Ta.339.2.S1_at	1
ESK1	Ta.407.1.A1_at	1
ESK1	Ta.4222.1.S1_at	1
ESK1	Ta.4366.1.A1_at	1
ESK1	Ta.5437.1.S1_at	1
ESK1	Ta.5571.1.S1_at	1
ESK1	Ta.9226.1.S1_at	1
ESK1	Ta.13070.2.S1_a_at	1
ESK1	Ta.13232.1.S1_at	1
ESK1	Ta.1842.1.S1_a_at	1
ESK1	Ta.22333.1.S1_at	1
ESK1	Ta.26144.1.A1_at	1
ESK1	Ta.26144.1.A1_s_at	1
ESK1	Ta.345.1.S1_x_at	1
ESK1	Ta.7104.1.S1_at	1
ESK1	TaAffx.107979.1.S1_at	1
ESK1	TaAffx.98744.1.S1_at	1
ESK1	Ta.13070.2.S1_x_at	1
ESK1	Ta.14149.1.S1_at	1
ESK1	Ta.345.2.S1_x_at	1
ESK1	Ta.9528.1.A1_at	1
ESK1	Ta.13070.2.S1_x_at	1
ESK1	Ta.1526.1.S1_x_at	1
ESK1	Ta.255.1.S1_at	1
ESK1	Ta.7740.2.A1_s_at	1
ESK1	TaAffx.107979.1.S1_at	1
ESK1	TaAffx.54307.1.S1_x_at	1
ESK1	Ta.2541.1.S1_s_at	1
ESK1	Ta.2541.1.S1_x_at	1
ESK1	Ta.613.1.S1_at	1
ESK1	Ta.1138.1.S1_at	1
ESK1	Ta.13070.2.S1_a_at	1
ESK1	Ta.13232.1.S1_at	1
ESK1	Ta.1842.1.S1_a_at	1
ESK1	Ta.22333.1.S1_at	1
ESK1	Ta.26144.1.A1_at	1
ESK1	Ta.26144.1.A1_s_at	1
ESK1	Ta.345.1.S1_x_at	1
ESK1	Ta.7104.1.S1_at	1
ESK1	TaAffx.107979.1.S1_at	1
ESK1	TaAffx.98744.1.S1_at	1
ESK1	Ta.13070.2.S1_x_at	1
ESK1	Ta.14149.1.S1_at	1
ESK1	Ta.345.2.S1_x_at	1
ESK1	Ta.9528.1.A1_at	1
ESK1	Ta.13070.2.S1_x_at	1
ESK1	Ta.1526.1.S1_x_at	1
ESK1	Ta.255.1.S1_at	1
ESK1	Ta.7740.2.A1_s_at	1
ESK1	TaAffx.107979.1.S1_at	1
ESK1	Ta.11946.1.S1_at	1
ESK1	Ta.24586.2.S1_at	1
ESK1	Ta.27925.1.A1_at	1
ESK1	TaAFFX.12431.1.S1_s_at	1
ESK1	TaAFFX.9022.1.S1_at	1
SWI/SNF	Ta.16450.1.S1_x_at	1
SWI/SNF	Ta.28640.1.S1_at	1
SWI/SNF	TaAFFX.128530.1.S1_at	1
SWI/SNF	Ta.28728.1.S1_X_at	1
SWI/SNF	TaAFFX.22228.1.A1_at	1
SWI/SNF	TaAFFX.84178.1.A1_s_at	1
SWI/SNF	Ta.4941.1.S1_at	1
SWI/SNF	Ta.25315.1.A1_at	1
SWI/SNF	Ta.3274.1.S1_at	1
SWI/SNF	Ta.3749.1.S1_S_at	1
SWI/SNF	Ta.5571.1.S1_at	1
SWI/SNF	TaAFFX.119794.1.S1_at	1
SWI/SNF	TaAFFX.44342.1.S1_at	1
SWI/SNF	Ta.16450.1.S1_x_at	1
SWI/SNF	Ta.21213.2.S1_x_at	1
SWI/SNF	Ta.27594.1.S1_at	1
SWI/SNF	Ta.28728.1.S1_x_at	1
SWI/SNF	Ta.29499.1.A1_at	1
SWI/SNF	Ta.29951.1.S1_at	1
SWI/SNF	Ta.4941.1.S1_at	1
SWI/SNF	Ta.6075.1.A1_at	1
SWI/SNF	TaAFFX.108908.1.S1_x_at	1
SWI/SNF	TaAFFX.128530.1.S1_at	1
SWI/SNF	TaAFFX.63502.1.S1_at	1
SWI/SNF	TaAFFX.8444.1.S1_at	1
CBFIIId-12.1	CBFIIId-B19	1
CBFIIId-12.1	CBF1	1
CBFIIId-12.1	CBF2	1
CBFIIId-12.1	CBFIVa-A2	1
CBFIVa-A2	CBFIIId-B19	1
CBFIVa-A2	CBF1	1
CBFIVa-A2	CBF2	1
CBF2	CBFIIId-12.1	-1
CBF2	CBF1	-1
CBFIIId-12.1	RAP2.12	-1
CBFIIId-B19	RAP2.12	-1
CBF1	RAP2.12	-1
CBF2	RAP2.12	-1
CBFIVa-A2	RAP2.12	-1
CBFIIId-12.1	RAP2.3	1
CBFIIId-B19	RAP2.3	1
CBF1	RAP2.3	1
CBF2	RAP2.3	1
CBFIVa-A2	RAP2.3	1
CBFIIId-12.1	RAP2.1	1
CBFIIId-B19	RAP2.1	1
CBF1	RAP2.1	1
CBF2	RAP2.1	1
CBFIVa-A2	RAP2.1	1
CBFIIId-12.1	RAP2.6L	1
CBFIIId-B19	RAP2.6L	1
CBF1	RAP2.6L	1
CBF2	RAP2.6L	1
CBFIVa-A2	RAP2.6L	1
RAP2.6L	RAP2.12	1
RAP2.6L	RAP2.3	1
RAP2.1	RAP2.3	1
RAP2.1	RAP2.12	1
CBFIIId-12.1	ZAT10	1
CBFIIId-B19	ZAT10	1
CBF1	ZAT10	1
CBF2	ZAT10	1
CBFIVa-A2	ZAT10	1
CBFIIId-12.1	ZOS3	1
CBFIIId-B19	ZOS3	1
CBF1	ZOS3	1
CBF2	ZOS3	1
CBFIVa-A2	ZOS3	1
ZAT10	ZOS3	1
LOS2	ZAT10	-1
LOS2	ZOS3	-1
ZAT12	CBFIIId-B19	-1
ZAT12	CBF1	-1
ZAT12	CBF2	-1
ZAT12	CBFIVa-A2	-1
ZAT12	CBFIIId-B19	-1
SIZ1	ICE1	1
ICE1	ICE2	1
ICE1	CBFIIId-B19	1
ICE1	CBF1	1
ICE1	CBF2	1
ICE1	CBFIVa-A2	1
ICE1	CBFIIId-B19	1
ICE2	CBFIIId-B19	1
ICE2	CBF1	1
ICE2	CBF2	1
ICE2	CBFIVa-A2	1
ICE2	CBFIIId-B19	1
ICE1	CBFIVd-B9	1
ICE2	CBFIVd-B9	1
ICE1	MYB15	-1
ICE2	MYB15	-1
ICE1	CBFIIIc-B10	-1
ICE1	CBFIIIc-D3	-1
ICE1	TaCBF6	-1
ICE1	CBFII-5.2	-1
ICE1	TmCBF7	-1
ICE2	CBFIIIc-B10	-1
ICE2	CBFIIIc-D3	-1
ICE2	TaCBF6	-1
ICE2	CBFII-5.2	-1
ICE2	TmCBF7	-1
MYB15	CBFIIId-B19	-1
MYB15	CBF1	-1
MYB15	CBF2	-1
MYB15	CBFIVa-A2	-1
MYB15	CBFIIId-B19	-1
ICE2	ELO2	1
ELO2	HOS3	1
ESK1	ELO2	1
EIN3	CBFIIId-12.1	-1
EIN3	CBFIIId-B19	-1
EIN3	CBF1	-1
EIN3	CBF2	-1
EIN3	CBFIVa-A2	-1
EIN4	EIN3	1
EIN3	RR6	1
EIN3	RR2	1
EIN3	PRR1	1
EIN4	RR6	1
EIN4	RR2	1
EIN4	PRR1	1
MYB1/4	ZAT10	1
MYB15	ZAT10	1
MYB1/4	RR2	1
MYB1/4	RR6	1
MYB15	HOS3	1
MYB15	ESK1	1
MYB15	CBFIIIc-B10	-1
MYB15	CBFIIIc-D3	-1
MYB15	TaCBF6	-1
MYB15	CBFII-5.2	-1
MYB15	TmCBF7	-1
CBFIIIc-B10	ZAT10	-1
CBFIIIc-D3	ZAT10	-1
TaCBF6	ZAT10	-1
CBFII-5.2	ZAT10	-1
TmCBF7	ZAT10	-1
CBFIIIc-B10	ZOS3	-1
CBFIIIc-D3	ZOS3	-1
TaCBF6	ZOS3	-1
CBFII-5.2	ZOS3	-1
TmCBF7	ZOS3	-1
ELO2	WRKY1	1
ELO2	WRKY48	1
ELO2	MYB48	1
ELO2	MYBAS1	1
ELO2	EPR1	1
ESK1	WRKY1	1
ESK1	WRKY48	1
ESK1	MYB48	1
ESK1	MYBAS1	1
ESK1	EPR1	1
ESK1	WRKY1	1
NFYA5	WRKY48	1
NFYA5	MYB48	1
NFYA5	MYBAS1	1
NFYA5	EPR1	1
NF-YA6	WRKY48	1
NF-YA6	MYB48	1
NF-YA6	MYBAS1	1
NF-YA6	EPR1	1
MYB1/4	EPR1	1
MYB1/4	ELO2	1
MYB1/4	ESK1	1
MYB48	EPR1	1
MYB1/4	NFYA5	1
MYB1/4	NF-YA6	1
ZAT12	MYBC1	1
MYBC1	MYB15	1
MYBC1	NFYA5	1
MYBC1	NF-YA6	1
RR6	RR2	1
NFYA5	NF-YA6	1
LOS2	SWI/SNF	1
LHY	SWI/SNF	1
LHY	MYBAS1	1
RR2	SWI/SNF	1
RR6	SWI/SNF	1
PRR1	SWI/SNF	1
ZAT10	A20/AN1-like	1
ZAT12	A20/AN1-like	1
ZOS3	A20/AN1-like	1
HOS3	NFYA5	1
HOS3	NF-YA6	1
MYBAS1	SWI/SNF	1
P5CS2	CBF1	1
P5CS2	CBF2	1
P5CS2	CBFIVa-A2	1
P5CS2	CBFIIId-B19	1
MYB48	DUF260	1
ELO2	DUF260	1
MYB1/4	MCB2	1
MCB2	RR6	1
